# Supplementary material for: A Python package for parsing, validating, mapping and formatting sequence variants using HGVS nomenclature
Source: Bioinformatics. 2014 Sep 30;31(2):268–70. doi: 10.1093/bioinformatics/btu630 (PMC4287946; doi:10.1093/bioinformatics/btu630)
Supplement: Supplementary Data [file supp_btu630_Supplemental_Data.zip]

Archive with 1 entries (1 files):
- Supplemental_Data_1.odt
